# Supplementary material for: Metabolic and Immunological Shifts during Mid-to-Late Gestation Influence Maternal Blood Methylation of CPT1A and SREBF1
Source: Int J Mol Sci. 2019 Mar 1;20(5):1066. doi: 10.3390/ijms20051066 (PMC6429071; doi:10.3390/ijms20051066)
Supplement: Supplementary file 1 [file ijms-20-01066-s001.zip]

Archive with 1 entries (1 files):
- ijms-451081-supplementary.pptx
